# Supplementary material for: Job characteristics that enrich clinician-educators’ career: a theory-informed exploratory survey
Source: Med Educ Online. 2022 Dec 22;28(1):2158528. doi: 10.1080/10872981.2022.2158528 (PMC9793935; doi:10.1080/10872981.2022.2158528)
Supplement: Supplemental Material [file ZMEO_A_2158528_SM2569.zip]

Archive with 5 entries (4 files):
- Supplementary files/
- Supplementary files/New Supplement 1.docx
- Supplementary files/Supplement Survey.docx
- Supplementary files/Supplemental 2.docx
- Supplementary files/Supplemental 3.docx
